# Supplementary material for: Concordance of Genomic Alterations in Ovarian Cancer Tissues and Circulating-Tumor DNA: A Pilot Study
Source: Int J Mol Sci. 2026 Jan 28;27(3):1305. doi: 10.3390/ijms27031305 (PMC12897642; doi:10.3390/ijms27031305)
Supplement: Supplementary file 1 [file ijms-27-01305-s001.zip]

Archive with 1 entries (1 files):
- ijms-4056495-supplementary.pdf
